# Supplementary material for: Raphidocelis subcapitata (=Pseudokirchneriella subcapitata) provides an insight into genome evolution and environmental adaptations in the Sphaeropleales
Source: Sci Rep. 2018 May 23;8:8058. doi: 10.1038/s41598-018-26331-6 (PMC5966456; doi:10.1038/s41598-018-26331-6)
Supplement: Supplementary file 2 — Supplementary tables [file 41598_2018_26331_MOESM2_ESM.xlsx]

## Sheet: Table S1
	Table S1. List of conserved genes in mitochondria of the Sphearopleales
	M. neglectum	O. multisporus	K. aperta	R. subcapitata	P. duplex	N. aquatica	C. incus	T. obliquus	YC001	M. homosphaera	P. schumacherensis	B. aerius	B. minor	C. zofingiensis
Protein-coding genes
cox1	1	1	1	1	1	1	1	1	1	1	1	1	1	1
cox2a	1	1	1	1	1	1	1	1	1	1	1	1	1	1
cox3	1	1	1	1	1	1	1	1	1	1	1	1	1	1
cob	1	1	1	1	1	1	1	1	1	1	1	1	1	1
nad1	1	1	1	1	1	1	1	1	1	1	1	1	1	1
nad2	1	1	1	1	1	1	1	1	1	1	1	1	1	1
nad3	1	1	1	1	1	1	1	1	1	1	1	1	1	1
nad4	1	1	1	1	1	1	1	1	1	1	1	1	1	1
nad4L	1	1	1	1	1	1	1	1	1	1	1	1	1	1
nad5	1	1	1	1	1	1	1	1	1	1	1	1	1	1
nad6	1	1	1	1	1	1	1	1	1	1	1	1	1	1
atp6	1	1	1	1	1	1	1	1	1	1	1	1	1	1
atp9	1	1	1	1	1	1	1	1	1	1	1	1	1	1
rRNAs
rrs1	1	1	1	1	1	1	1	1	1	1	1	1	1	1
rrs2	1	1	1	1	1	1	1	1	1	1	1	1	1	1
rrl1	1	1	1	1	1	1	1	1	1	1	1	1	1	1
rrl2	1	1	1	1	1	1	1	1	1	1	1	1	1	1
rrl3	1	1	1	1	1	1	1	1	1	1	1	1	1	1
rrl4	1	1	1	1	1	1	1	1	1	1	1	1	1	1
tRNAs
trnA(UGC)	1	1	1	1	1	1	1	1	1	1	1	1	1	1
trnC(GCA)	1	1	1	1	1	1	1	1	1	1	1	1	1	1
trnD(GUC)	1	1	1	1	1	1	1	1	1	1	1	1	1	1
trnE(UUC)	1	1	1	1	1	1	1	1	1	1	1	1	1	1
trnF(AAA)										1	1
trnF(GAA)	1	1	1	1	1	1	1	1	1	1	1	1	1	1
trnG(GCC)							1				1	1	1	1
trnG(UCC)	1	1	1	1	1	1	1	1	1	1	1	1	1	1
trnH(GUG)	1	1	1	1	1	1	1	1	1	1	1	1	1	1
trnI(GAU)	1	1	1	1	1	1	1	1	1	1	1	1	1
trnI(UAU)								1
trnK(UUU)	1	1	1	1	1	1	1	1	1	1	1	1	1	1
trnL(AAG)								1	1		1
trnL(CAA)	1	1	1	1	1	1	1	1	1	1	1	1	1	1
trnL(CAG)								1	1		1
trnL(CUA)					1	1		1	1
trnL(UAA)			1	2
trnL(UAG)	1	1	1	1	1	1	1			1		1	1	1
trnM(CAU)	2	2	2	2	2	2	2	2	3	2	2	2	2	2
trnN(GUU)	1	1	1	1	1	1	1	1	1	1	1	1	1	1
trnP(AGG)									1	1	1
trnP(UGG)	1	1	1	1	1	1	1	1			1	1	1	1
trnQ(UUG)	1	1	1	2	1	1	1	1	1	1	1	1	1	1
trnR(ACG)	1	1	1	1	1	1	1	1	1	1	1	1	1	1
trnR(CCG)														1
trnR(CCU)			1	1		1	1	1	1			1	1	1
trnR(UCU)								1	1
trnS(GCU)	1	1	1	1	1	1	1	1	1	1	1	1	1	1
trnS(GGA)	1	1	1	1	1	1	1	1	1	1	1	1	1	1
trnT(UGU)			1	1
trnV(UAC)	2	1	1	1	1	1	1	1	1	1	1	1	1	1
trnW(CCA)	1	1	1	1	1	1	1	1	1	1	1	1	1	1
trnY(GUA)	1	1	1	1	1	1	1	1	1	1	1	1	1	1
Numbers mean the number of genes encoded in the genomes.

## Sheet: Table S2
	Table S2. List of conserved genes in plastids of the Sphearopleales .
	An. judai	T. obliquus	B. aerius	B. minor	C. incus	C. zofingiensis	K. aperta	M. homosphaera	M. neglectum	N. aquatica	P. schumacherensis	R. subcapitata
Protein-coding genes
atpA	1	1	1	1	1	1	1	1	1	1	1	1
atpB	1	1	1	1	1	1	1	1	1	1	1	1
atpE	1	1	1	1	1	1	1	1	1	1	1	1
atpF	1	1	1	1	1	1	1	1	2	1	1	1
atpH	1	1	1	1	2	1	1	1	1	2	1	1
atpI	1	1	1	1	1	1	1	1	1	1	1	1
ccsA	1	1	1	1	1	1	1	1	1	1	1	1
cemA	1	1	1	1	1	1	1	1	1	1	1	1
chlB	1	1	1	1	1	1	1	1	1		1	1
chlL	1	1	1	1	1	1	1	1	1		1	1
chlN	1	1	1	1	1	1	1	1	1		1	1
clpP	1	1	1	1	1	1	1	1	1	1	1	1
ftsH	1	1	1	1	1	1	1	1	1	1	1	1
infA	1	1	1	1	1	1	1	1	1	1	1	1
petA	1	1	1	1	1	1	1	1	1	1	1	1
petB	1	1	1	1	1	1	1	1	1	1	1	1
petD	1	1	1	1	1	1	1	1	1	1	1	1
petG	1	1	1	1	1	1	1	1	1	1	1	1
petL	1	1	1	1	1	1	1	1	1	1	1	1
psaA	1	1	1	1	1	1	1	1	1	1	1	1
psaB	1	1	1	1	1	1	1	1	1	1	1	1
psaC	1	1	1	1	1	1	1	1	1	1	1	1
psaJ	1	1	1	1	1	1	1	1	1	1	1	1
psbA	2	1	1	2	2	1	2	2	2	1	2	2
psbB	1	1	1	1	1	1	1	1	1	1	1	1
psbC	1	1	1	1	1	1	1	1	1	1	1	1
psbD	1	1	1	1	1	1	1	1	1	1	1	1
psbE	1	1	1	1	1	1	1	1	1	1	1	1
psbF	1	1	1	1	1	1	1	1	1	1	1	1
psbH	1	1	1	1	1	1	1	1	1	1	1	1
psbI	1	1	1	1	1	1	1	1	1	1	1	1
psbJ	1	1	1	1	1	1	1	1	1	1	1	1
psbK	1	1	1	1	1	1	1	1	1	1	1	1
psbL	1	1	1	1	1	1	1	1	1	1	1	1
psbM	1	1	1	1	1	1	1	1	1	1	1	1
psbN	1	1	1	1	1	1	1	1	1	1	1	1
psbT	1	1	1	1	1	1	1	1	1	1	1	1
psbZ	1	1	1	1	1	1	1	1	1	1	1	1
rbcL	1	1	1	1	1	1	1	1	1	1	1	1
rpl12	1	1	1	1	1	1	1	1	1	2	1	1
rpl14	1	1	1	1	1	1	1	1	1	1	1	1
rpl16	1	1	1	1	1	1	1	1	1	1	1	1
rpl2	1	1	1	1	1	1	1	1	1	1	1	1
rpl20	1	1	1	1	1	1	1	1	1	1	1	1
rpl23	1	1	1	1	1	1	1	1	1	1	1	1
rpl36	1	1	1	1	1	1	1	1	1	1	1	1
rpl5	1	1	1	1	1	1	1	1	1	1	1	1
rpoA	1	1	1	1	1	1	1	1	1	1	1	1
rpoBa	1	1	1	1	1	1	1	1	1	1	1	1
rpoBb	1	1	1	1	1	1	1	1	1	1	1	1
rpoC1	1	1	1	1	1	1	1	1	1	1	1	1
rpoC2	1	1	1	1	1	1	1	1	1	1	1	1
rps11	1	1	1	1	1	1	1	1	1	1	1	1
rps12	1	1	1	1	1	1	1	1	1	1	1	1
rps14	1	1	1	1	1	1	1	1	1	1	1	1
rps18	1	1	1	1	1	1	1	1	1	1	1	1
rps19	1	1	1	1	1	1	1	1	1	1	1	1
rps2a	1	1	1	1	1	1	1	1	1	1	1	1
rps2b		1
rps3	1	1	1	1	1	1	1	1	1	1	1	1
rps4	1	1	1	1	1	1	1	1	1	1	1	1
rps7	1	1	1	1	1	1	1	1	1	1	1	1
rps8	1	1	1	1	1	1	1	1	1	1	1	1
rps9	1	1	1	1	1	1	1	1	1	1	1	1
tufA	1	1	1	1	1	1	1	1	1	1	1	1
ycf1	1	1	1	1	1	1	1	1	1	1	1	1
ycf12	1	1	1	1	1	1	1	1	1	1	1	1
ycf3	1	1	1	1	1	1	1	1	1	1	1	1
ycf4	1	1	1	1	1	1	1	1	1	1	1	1
rRNAs
rrs	2	2	2	2	2	2	2	2	2	2	2	2
rrl	2	2	2	2	2	2	2	2	2	2	2	2
rrf	2	2	2	2	2	2	2	2	2	2	2	2
tRNAs
trnA(ugc)	2	2	2	2	2	2	2	2	2	2	2	2
trnC(gca)	1	1	1	1	1	1	1	1	1	1	1	1
trnD(guc)	1	1	1	1	1	1	1	1	1	1	1	1
trnE(uuc)	2	2	1	1	2	1	2	2	2	2	2	2
trnF(gaa)	1	1	1	1	1	1	1	1	1	1	1	1
trnG(gcc)	1	1	1	1	1	1	1	1	1		1	1
trnG(ucc)	1	1	1	1	1	1	1	1	1	1	1	1
trnH(gug)	1	1	1	1	1	1	1	1	1	1	1	1
trnI(cau)	1	1	1	1		1
trnI(gau)	2	2	2	2	2	2	2	2	2	2	2	2
trnK(uuu)	1	1	1	1	1	1	1	1	1	1	1	1
trnL(caa)	1					1					1
trnL(uaa)	1	1	1	1	1	1	1	1	1	1	1	1
trnL(uag)	1	1	1	1	1	1	1	1	1	1	1	1
trnMe(cau)	1	1	1	1	2	1	2	1	2	2	2	2
trnMf(cau)	1	1	1	1	1	1	1	1	1	1	1	1
trnN(guu)	1	1	1	1	1	1	1	1	2	1	1	1
trnP(ugg)	1	1	1	1	1	1	1	1	1	1	1	1
trnQ(uug)	2	1	1	1	1	1	1	1	1	1	1	1
trnR(acg)	1	1	1	1	1	1	1	1	1	1	1	1
trnR(ucg)	1
trnR(ucu)	1	1	1	1	1	1	1	1	1	1	1	1
trnS(gcu)	1	2	1	1	2	2	2	2	2	2	2	2
trnS(gga)	1					1					1
trnS(uga)	1	1	1	1	1	1	1	1	1	1	1	1
trnT(ugu)	1	1	1	1	1	1	1	1	1	1	1	1
trnV(uac)	1	1	1	1	1	1	1	1	1	1	1	1
trnW(cca)	1	1	1	1	1	1	1	1	1	1	1	1
trnY(gua)	1	1	1	1	1	1	1	1	1	1	1	1
Numbers mean the number of genes encoded in the genomes.

## Sheet: Table S3
	Table S3. Summery of the ptotein-based BUSCO analyses of the Sphaeropleales.
		Version of annotation	Complete (%)	(Single-copy)(%)	(Duplicated)(%)	Fragmented(%)	Missing(%)
	R. subcapitata	This study	91.7	89.1	2.6	5.3	3
	M. neglectum	mono_v1	58.5	56.8	1.7	24.1	17.4
	C. zofingiensis	v5.2.3.2	84.5	83.2	1.3	8.6	6.9
	T. obliquus	This study	79.9	68	11.9	10.9	9.2
	The dataset (eukaryota_obd9) was used.

## Sheet: Table S4
Table S4. Codon usage of protein-coding genes in R. subcapitata.
		2nd
		T			C			A			G
			Number	Percentage		Number	Percentage		Number	Percentage		Number	Percentage
1st	T	Phe	35632	43.6758	Ser	34483	7.06888	Tyr	6983	16.1985	Cys	41937	19.8238	T	3rd
		Phe	45951	56.3242	Ser	69984	14.3465	Tyr	36126	83.8015	Cys	169612	80.1762	C
		Leu	6835	1.55068	Ser	56650	11.613	Ocr	4135	ALL	Opl	51680	ALL	A
		Leu	38488	8.73191	Ser	106821	21.8979	Amb	5718	ALL	Trp	151117	ALL	G
	C	Leu	50226	11.395	Pro	129158	17.2601	His	63040	37.5332	Arg	108489	7.98924	T
		Leu	107543	24.3987	Pro	194307	25.9662	His	104928	62.4728	Arg	516193	38.013	C
		Leu	29196	6.6238	Pro	120800	16.1431	Gln	91016	31.9289	Arg	152148	11.2043	A
		Leu	208486	47.3	Pro	304041	40.6306	Gln	194042	68.0711	Arg	399407	29.4127	G
	A	Ile	11479	18.1437	Thr	31929	10.7295	Asn	14279	25.361	Ser	30222	6.19539	T
		Ile	44025	69.586	Thr	93694	31.4851	Asn	42024	74.639	Ser	189654	38.8783	C
		Ile	7763	12.2702	Thr	46292	15.556	Lys	25897	30.0932	Arg	48613	3.57991	A
		Met	48794	ALL	Thr	125667	42.2294	Lys	60159	69.9068	Arg	133089	9.80081	G
	G	Val	39787	15.2623	Ala	219426	16.0447	Asp	47744	27.0991	Gly	89177	9.50684	T
		Val	85010	32.6099	Ala	380110	27.7942	Asp	128441	72.902	Gly	489293	52.1618	C
		Val	17677	6.7809	Ala	216621	15.8396	Glu	38167	21.0148	Gly	136508	14.5526	A
		Val	118214	45.3469	Ala	551432	40.3215	Glu	143453	78.9852	Gly	223052	23.7788	G

## Sheet: Table S5
	Table S5. List of NUMT of R. subcapitata, M. neglectum, T. obliquus, C. zofingiensis and C. reinhardtii.
	Scaffold name	Similarity (%)	Length (bp)
	R. subcapitata
	scaffold_219	100	119
	scaffold_219	99.01	100
	scaffold_107	100	91
	scaffold_154	97.56	81
	scaffold_154	96.25	79
	scaffold_3	100	66
	scaffold_14	97.18	69
	scaffold_26	95.77	69
	scaffold_2	100	55
	scaffold_64	98.18	54
	scaffold_55	100	48
	scaffold_73	97.96	48
	scaffold_144	100	40
	scaffold_156	100	39
	scaffold_56	95.56	44
	scaffold_7	100	37
	scaffold_7	100	36
	scaffold_241	100	36
	scaffold_190	89.09	54
	scaffold_36	100	36
	scaffold_27	97.5	39
	scaffold_5	100	35
	scaffold_6	97.3	36
	scaffold_80	100	32
	scaffold_30	88.46	50
	scaffold_18	100	32
	scaffold_128	100	30
	M. neglectum
	NW_014013150.1	96.57	350
	NW_014009049.1	96.95	197
	NW_014013124.1	95.29	191
	NW_014007673.1	99.3	143
	NW_014011685.1	83.33	120
	NW_014013153.1	97.14	105
	NW_014012517.1	98.88	89
	NW_014013124.1	100	82
	NW_014011763.1	92.59	81
	NW_014011022.1	87.84	74
	NW_014012953.1	95.45	66
	NW_014012720.1	96.49	57
	NW_014013005.1	100	50
	NW_014009049.1	93.18	43
	NW_014010755.1	100	41
	NW_014012146.1	100	36
	NW_014009049.1	100	34
	T. obliquus
	FNXT01000571.1	98.06	2108
	FNXT01000571.1	99.43	1589
	FNXT01000571.1	98.63	1461
	FNXT01000571.1	99.63	1358
	FNXT01000571.1	97.84	1157
	FNXT01000571.1	99.31	1153
	FNXT01000571.1	97.56	1105
	FNXT01000472.1	97.56	1105
	FNXT01001287.1	97.56	1105
	FNXT01000571.1	97.23	1083
	FNXT01000510.1	97.08	718
	FNXT01000571.1	95.26	717
	FNXT01001357.1	98.86	702
	FNXT01000571.1	98.69	609
	FNXT01000571.1	98.02	602
	FNXT01000571.1	98.33	600
	FNXT01000274.1	98.33	600
	FNXT01000791.1	97.96	586
	FNXT01001099.1	93.62	528
	FNXT01000571.1	98.27	519
	FNXT01000545.1	97.69	517
	FNXT01000472.1	98.32	477
	FNXT01000571.1	96.74	459
	FNXT01000571.1	95.97	444
	FNXT01000271.1	95	440
	FNXT01000571.1	99.54	437
	FNXT01000899.1	99.04	417
	FNXT01000510.1	94.94	413
	FNXT01000650.1	99.49	389
	FNXT01000472.1	97.71	388
	FNXT01000571.1	97.93	382
	FNXT01000571.1	97.25	358
	FNXT01000472.1	97.25	358
	FNXT01001040.1	98.57	349
	FNXT01001306.1	98.28	349
	FNXT01000510.1	89.01	346
	FNXT01000571.1	97.71	345
	FNXT01000571.1	99.4	331
	FNXT01001287.1	99.7	330
	FNXT01000545.1	97.27	327
	FNXT01000750.1	98.45	323
	FNXT01000571.1	99.05	317
	FNXT01000472.1	99.05	317
	FNXT01000213.1	99.69	317
	FNXT01000571.1	98.08	312
	FNXT01000571.1	96.18	312
	FNXT01000584.1	92.48	304
	FNXT01000571.1	100	302
	FNXT01000410.1	98.97	291
	FNXT01000584.1	98.97	290
	FNXT01000904.1	94.76	286
	FNXT01000571.1	98.21	279
	FNXT01000510.1	96.11	277
	FNXT01000899.1	97.77	269
	FNXT01000203.1	94.96	253
	FNXT01000571.1	95	240
	FNXT01000910.1	98.25	229
	FNXT01001197.1	87.1	215
	FNXT01000907.1	94.88	212
	FNXT01000835.1	99.52	208
	FNXT01001218.1	99.51	206
	FNXT01000920.1	99.49	198
	FNXT01001186.1	97.97	197
	FNXT01000472.1	100	192
	FNXT01000321.1	95.81	191
	FNXT01000571.1	99.48	190
	FNXT01000472.1	99.48	190
	FNXT01000571.1	96.28	188
	FNXT01001233.1	98.94	187
	FNXT01000571.1	97.86	186
	FNXT01000545.1	89.01	184
	FNXT01000907.1	95.11	184
	FNXT01001099.1	98.35	182
	FNXT01001245.1	98.35	182
	FNXT01001194.1	99.44	179
	FNXT01000650.1	99.44	178
	FNXT01000571.1	94.83	173
	FNXT01000472.1	94.83	173
	FNXT01001287.1	94.83	173
	FNXT01000571.1	95.32	171
	FNXT01000571.1	99.4	166
	FNXT01000044.1	98.79	165
	FNXT01000847.1	78.03	165
	FNXT01001251.1	98.14	160
	FNXT01001191.1	92.5	160
	FNXT01000571.1	77.85	154
	FNXT01000571.1	94.77	153
	FNXT01000472.1	94.77	153
	FNXT01001233.1	99.35	153
	FNXT01000472.1	83.55	150
	FNXT01000238.1	99.33	150
	FNXT01000571.1	100	146
	FNXT01000571.1	88.82	145
	FNXT01001193.1	97.24	145
	FNXT01000781.1	99.31	144
	FNXT01001137.1	96.5	143
	FNXT01001166.1	99.3	142
	FNXT01000957.1	97.18	142
	FNXT01000571.1	97.87	141
	FNXT01000571.1	82.14	140
	FNXT01000097.1	95	140
	FNXT01001190.1	94.29	140
	FNXT01000907.1	99.28	138
	FNXT01000847.1	81.16	138
	FNXT01000907.1	100	137
	FNXT01000866.1	100	135
	FNXT01001287.1	95.49	133
	FNXT01000847.1	99.25	133
	FNXT01000571.1	100	132
	FNXT01000472.1	89.39	132
	FNXT01001347.1	98.46	130
	FNXT01000025.1	89.31	130
	FNXT01000441.1	99.22	128
	FNXT01001296.1	99.22	128
	FNXT01000116.1	100	127
	FNXT01000300.1	100	127
	FNXT01001162.1	82.68	126
	FNXT01000571.1	93.02	125
	FNXT01000545.1	93.02	125
	FNXT01001233.1	96.03	125
	FNXT01001251.1	100	125
	FNXT01001138.1	92	125
	FNXT01000571.1	88.62	123
	FNXT01001237.1	94.31	123
	FNXT01001237.1	94.31	123
	FNXT01000571.1	83.74	122
	FNXT01000571.1	100	121
	FNXT01001301.1	100	121
	FNXT01001301.1	100	121
	FNXT01000852.1	97.52	121
	FNXT01001296.1	89.6	120
	FNXT01000821.1	99.17	120
	FNXT01000129.1	98.33	120
	FNXT01000796.1	95.8	119
	FNXT01000059.1	98.31	118
	FNXT01000545.1	83.62	116
	FNXT01000571.1	86.21	115
	FNXT01000472.1	86.21	115
	FNXT01001190.1	100	115
	FNXT01001043.1	98.26	115
	FNXT01000584.1	98.23	113
	FNXT01001221.1	100	112
	FNXT01001024.1	91.07	112
	FNXT01000571.1	78.76	111
	FNXT01000510.1	99.08	109
	FNXT01001141.1	100	109
	FNXT01001367.1	100	109
	FNXT01000571.1	88.18	108
	FNXT01000097.1	84.4	108
	FNXT01000016.1	97.17	106
	FNXT01000571.1	94.29	105
	FNXT01000472.1	94.29	105
	FNXT01000643.1	99.05	105
	FNXT01000571.1	92.38	103
	FNXT01000571.1	89.42	103
	FNXT01001357.1	92.38	103
	FNXT01000304.1	100	102
	FNXT01001304.1	100	102
	FNXT01001011.1	99.02	102
	FNXT01001014.1	94.23	102
	FNXT01000571.1	96.04	101
	FNXT01000835.1	99	100
	FNXT01001064.1	99	100
	FNXT01000571.1	90	99
	FNXT01000420.1	100	99
	FNXT01001119.1	100	99
	FNXT01001019.1	98.99	99
	FNXT01000391.1	97.98	99
	FNXT01000270.1	93.94	99
	FNXT01000571.1	97	98
	FNXT01000650.1	100	98
	FNXT01001115.1	100	97
	FNXT01000571.1	97.87	94
	FNXT01000571.1	94.68	94
	FNXT01001357.1	93.68	94
	FNXT01000274.1	97.87	94
	FNXT01000907.1	87.23	94
	FNXT01001251.1	98.94	94
	FNXT01000510.1	84.21	93
	FNXT01000275.1	97.85	93
	FNXT01001240.1	93.55	93
	FNXT01000545.1	93.48	92
	FNXT01000274.1	100	91
	FNXT01001162.1	100	91
	FNXT01001003.1	95.56	90
	FNXT01001239.1	81.11	90
	FNXT01001003.1	97.75	89
	FNXT01000571.1	89.77	88
	FNXT01000097.1	97.73	88
	FNXT01001211.1	90.91	87
	FNXT01001162.1	92.05	86
	FNXT01001240.1	91.86	86
	FNXT01000447.1	93.02	86
	FNXT01001287.1	93.1	85
	FNXT01000571.1	94.05	84
	FNXT01000571.1	97.62	84
	FNXT01001347.1	100	84
	FNXT01000510.1	96.39	83
	FNXT01000847.1	91.57	83
	FNXT01000097.1	100	83
	FNXT01000045.1	98.8	83
	FNXT01001107.1	97.59	83
	FNXT01001234.1	83.52	83
	FNXT01000880.1	83.52	83
	FNXT01000571.1	89.02	82
	FNXT01000571.1	93.98	82
	FNXT01000571.1	100	82
	FNXT01000472.1	89.02	82
	FNXT01000781.1	98.78	82
	FNXT01001024.1	95.06	81
	FNXT01001196.1	96.3	81
	FNXT01000571.1	96.25	80
	FNXT01001287.1	100	80
	FNXT01000310.1	97.53	80
	FNXT01000571.1	91.25	79
	FNXT01000584.1	94.87	78
	FNXT01001326.1	96.1	77
	FNXT01000593.1	91.03	77
	FNXT01000571.1	89.33	75
	FNXT01000650.1	96.05	75
	FNXT01000650.1	95.95	74
	FNXT01001024.1	91.78	73
	FNXT01000767.1	100	73
	FNXT01000674.1	98.61	72
	FNXT01001228.1	98.61	72
	FNXT01000565.1	97.22	72
	FNXT01000907.1	87.32	71
	FNXT01000907.1	87.32	71
	FNXT01000303.1	98.57	70
	FNXT01001196.1	98.55	69
	FNXT01000571.1	98.53	68
	FNXT01000510.1	91.18	68
	FNXT01000118.1	100	68
	FNXT01000571.1	87.5	67
	FNXT01001024.1	95.45	66
	FNXT01000571.1	88.24	65
	FNXT01000545.1	88.24	65
	FNXT01000118.1	87.69	65
	FNXT01000510.1	98.44	64
	FNXT01001233.1	93.94	64
	FNXT01001024.1	95.31	64
	FNXT01001256.1	98.41	63
	FNXT01001058.1	100	61
	FNXT01001226.1	100	60
	FNXT01000571.1	89.83	59
	FNXT01000571.1	93.22	59
	FNXT01000571.1	89.83	59
	FNXT01000472.1	93.22	59
	FNXT01000472.1	89.83	59
	FNXT01000650.1	98.31	59
	FNXT01000571.1	93.1	58
	FNXT01000674.1	93.33	58
	FNXT01001228.1	93.33	58
	FNXT01001022.1	100	58
	FNXT01000571.1	98.25	57
	FNXT01000571.1	94.83	57
	FNXT01000900.1	98.25	57
	FNXT01000048.1	92.86	56
	FNXT01000571.1	94.64	55
	FNXT01001324.1	100	55
	FNXT01000571.1	96.3	54
	FNXT01000571.1	94.55	54
	FNXT01000571.1	94.55	54
	FNXT01000571.1	96.3	54
	FNXT01000472.1	94.55	54
	FNXT01001287.1	96.3	54
	FNXT01000847.1	100	54
	FNXT01000674.1	94.55	54
	FNXT01001228.1	96.3	54
	FNXT01000989.1	100	54
	FNXT01001014.1	96.23	53
	FNXT01000571.1	94.23	52
	FNXT01000571.1	98.04	51
	FNXT01000472.1	98.04	51
	FNXT01000951.1	100	51
	FNXT01001273.1	100	51
	FNXT01000571.1	94	50
	FNXT01000571.1	100	49
	FNXT01000274.1	100	49
	FNXT01000571.1	95.83	48
	FNXT01000571.1	100	48
	FNXT01000571.1	93.62	47
	FNXT01001099.1	100	47
	FNXT01000808.1	100	47
	FNXT01001287.1	93.75	46
	FNXT01001234.1	100	46
	FNXT01000157.1	100	46
	FNXT01001139.1	91.3	46
	FNXT01000571.1	100	45
	FNXT01000472.1	100	45
	FNXT01001357.1	100	45
	FNXT01001296.1	100	45
	FNXT01000571.1	91.3	44
	FNXT01000584.1	100	44
	FNXT01001188.1	100	44
	FNXT01001191.1	97.62	42
	FNXT01001235.1	100	42
	FNXT01000157.1	100	41
	FNXT01000807.1	100	41
	FNXT01001340.1	100	41
	FNXT01001340.1	100	41
	FNXT01000472.1	95	40
	FNXT01000813.1	100	40
	FNXT01001198.1	100	40
	FNXT01000813.1	100	39
	FNXT01001198.1	100	39
	FNXT01000370.1	100	39
	FNXT01000342.1	100	39
	FNXT01001272.1	100	39
	FNXT01001082.1	97.44	39
	FNXT01000571.1	100	38
	FNXT01000571.1	97.44	38
	FNXT01001197.1	100	38
	FNXT01001301.1	100	38
	FNXT01001301.1	100	38
	FNXT01000726.1	100	38
	FNXT01000243.1	97.37	38
	FNXT01000643.1	100	37
	FNXT01001162.1	100	37
	FNXT01000813.1	97.37	37
	FNXT01000144.1	100	37
	FNXT01000571.1	100	36
	FNXT01000545.1	100	36
	FNXT01000321.1	97.22	36
	FNXT01000836.1	100	36
	FNXT01001203.1	100	36
	FNXT01001363.1	100	36
	FNXT01000571.1	100	35
	FNXT01000571.1	100	35
	FNXT01000274.1	100	35
	FNXT01000900.1	97.14	35
	FNXT01000857.1	100	35
	FNXT01000223.1	97.22	35
	FNXT01000617.1	100	33
	FNXT01001302.1	100	33
	FNXT01000042.1	100	33
	FNXT01001264.1	100	33
	FNXT01000650.1	100	32
	FNXT01001234.1	100	32
	C. zofingiensis
	chr12	98.57	277
	chr12	97.17	279
	chr12	97.14	104
	chr12	98.78	82
	chr12	96.47	85
	chr12	97.47	79
	chr12	95.31	64
	chr12	95.31	64
	chr12	93.94	66
	chr12	95.08	61
	chr12	95.08	61
	chr12	93.75	64
	chr12	89.33	75
	chr12	96.3	54
	chr12	94.74	57
	chr12	84.88	83
	chr12	87.88	61
	chr12	100	38
	chr12	97.3	37
	chr12	100	32
	chr12	100	31
	chr12	100	31
	chr12	100	31
	chr12	100	31
	chr12	100	31
	chr12	100	31
	chr14	95.65	183
	chr14	95.56	45
	chr03	99.26	134
	chr03	97.78	90
	chr03	97.53	80
	chr03	100	59
	chr03	95.24	63
	chr03	88.89	62
	chr03	100	36
	chr13	92.31	156
	chr13	100	74
	chr13	93.15	73
	chr13	100	41
	chr13	100	38
	chr13	97.14	35
	chr13	97.14	35
	chr11	100	105
	chr11	94.74	76
	chr11	95.77	71
	chr09	89.66	144
	chr09	95.4	85
	chr09	94.25	87
	chr09	97.67	43
	chr09	97.37	38
	chr19	100	98
	chr19	89.42	103
	chr01	93.1	116
	chr01	94.29	68
	chr08	91.74	121
	chr08	100	76
	chr08	91.57	83
	chr08	88.37	86
	chr08	100	56
	chr08	97.56	40
	chr17	100	84
	chr17	97.3	74
	chr17	97.06	68
	chr17	98	50
	chr17	97.3	37
	chr18	90.52	116
	chr05	98.78	82
	chr05	100	67
	chr05	90	89
	chr05	96.61	59
	chr05	100	43
	chr05	97.73	44
	chr05	100	31
	chr07	98.65	74
	chr07	90.82	93
	chr07	100	64
	chr07	96.88	64
	chr07	96.88	64
	chr07	93.15	72
	chr07	96.55	58
	chr07	97.92	48
	chr07	82.11	95
	chr07	97.78	45
	chr06	97.1	68
	chr06	98.33	60
	chr06	92.98	57
	chr06	91.53	59
	chrUn59698	96.67	60
	chr10	86.17	94
	chr10	92.54	67
	chr10	100	36
	chr15	95.08	61
	chr04	93.75	64
	chr04	100	51
	C. reinhardtii
	scaffold_19	99.48	384
	chromosome_1	100	333
	chromosome_10	98.54	206
	chromosome_6	86.54	156
	chromosome_3	91.61	135
	chromosome_9	95.24	126
	chromosome_10	93.65	63
	chromosome_14	96.55	58
	chromosome_7	98.25	57
	chromosome_16	94.74	57
	chromosome_16	94.74	57
	chromosome_13	98.15	54
	chromosome_15	96.15	52
	chromosome_1	95.65	46
	chromosome_1	95.65	46
	chromosome_2	93.75	45
	chromosome_1	93.02	43
	chromosome_17	97.62	42
	chromosome_17	97.62	42
	chromosome_1	97.5	40
	chromosome_1	100	36
	chromosome_10	100	36
	chromosome_1	100	34

## Sheet: Table S6
Table S6. Number of transporter genes in R. subcapitata, M. neglectum, T. obliquus, C. zofingiensis and C. reinhardtii.
Annotation (TCDB)	ID (TCDB)	R. subcapitata	M. neglectum	T. obliquus	C. zofingiensis	C. reinhardtii
The Voltage-gated Ion Channel (VIC) Superfamily	1.A.1	21	39	33	34	43
The Glutamate-gated Ion Channel (GIC) Family of Neurotransmitter Receptors	1.A.10	16	7	5	7	6
The Peroxisomal Pore-forming Pex11 (Pex11) Family	1.A.101	2	2	2	2	2
The Mixed Lineage Kinase Domain-like (MLKL) Family	1.A.105	5	8	9	8	16
The Calcium Load-activated Calcium Channel (CLAC) Family	1.A.106	1	1	1	1	1
The Ammonium Transporter Channel (Amt) Family	1.A.11	8	9	10	9	10
The Intracellular Chloride Channel (CLIC) Family	1.A.12	7	12	7	10	4
The Epithelial Chloride Channel (E-ClC) Family	1.A.13	2	1	3	2	4
The Calcium Transporter A (CaTA) (formerly the Testis-Enhanced Gene Transfer (TEGT) Family	1.A.14	4	4	6	6	3
The Non-selective Cation Channel-2 (NSCC2) Family	1.A.15	1	1	1	1	1
The Formate-Nitrite Transporter (FNT) Family	1.A.16	5	7	6	2	6
The Calcium-Dependent Chloride Channel (Ca-ClC) Family	1.A.17	13	19	11	15	16
The Inward Rectifier K<sup>+</sup> Channel (IRK-C) Family	1.A.2	2	3	4	3	3
The Large Conductance Mechanosensitive Ion Channel (MscL) Family	1.A.22	2	3	1	0	0
The Small Conductance Mechanosensitive Ion Channel (MscS) Family	1.A.23	7	5	9	4	7
The Gap Junction-forming Innexin (Innexin) Family	1.A.25	13	17	19	24	19
The Mg<sup>2+</sup> Transporter-E (MgtE) Family	1.A.26	4	3	4	2	2
The Ryanodine-Inositol 1,4,5-triphosphate Receptor Ca<sup>2+</sup> Channel (RIR-CaC) Family	1.A.3	3	0	2	3	2
The Cation Channel-forming Heat Shock Protein-70 (Hsp70) Family	1.A.33	6	5	8	6	10
The CorA Metal Ion Transporter (MIT) Family	1.A.35	9	8	5	5	11
The CD20 Ca<sup>2+</sup> Channel (CD20) Family	1.A.37	1	0	0	0	0
The Golgi pH Regulator (GPHR) Family	1.A.38	1	1	1	1	1
The Transient Receptor Potential Ca<sup>2+</sup> Channel (TRP-CC) Family	1.A.4	21	22	21	19	53
The Camphor Resistance or Fluoride Exporter (Fluc) Family	1.A.43	1	1	0	1	1
The Anion Channel-forming Bestrophin (Bestrophin) Family	1.A.46	12	20	8	6	10
The Nucleotide-sensitive Anion-selective Channel, ICln (ICln) Family	1.A.47	1	1	1	1	1
The Polycystin Cation Channel (PCC) Family	1.A.5	5	6	11	6	17
The Voltage-gated Proton Channel (VPC) Family	1.A.51	1	0	0	0	0
The Ca<sup>2+</sup> Release-activated Ca<sup>2+</sup> (CRAC) Channel (CRAC-C) Family	1.A.52	1	1	1	2	3
The Hepatitis C Virus P7 Viroporin Cation-selective Channel (HCV-P7) Family	1.A.53	4	2	3	3	3
The Presenilin ER Ca<sup>2+</sup> Leak Channel (Presenilin) Family	1.A.54	4	4	5	4	4
The Copper Transporter (Ctr) Family	1.A.56	3	2	2	1	4
The Homotrimeric Cation Channel (TRIC) Family	1.A.62	1	0	0	0	1
The Membrane Mg<sup>2+</sup> Transporter (MMgT) Family	1.A.67	2	3	2	2	3
The Mechanical Nociceptor, Piezo (Piezo) Family	1.A.75	1	2	0	1	1
The Magnesium Transporter1 (MagT1) Family	1.A.76	2	1	2	1	2
The Mg<sup>2+</sup>/Ca<sup>2+</sup> Uniporter (MCU) Family	1.A.77	4	4	4	3	5
The Major Intrinsic Protein (MIP) Family	1.A.8	5	7	14	9	3
The Mechanosensitive Calcium Channel (MCA) Family	1.A.87	62	83	105	65	107
The Neurotransmitter Receptor, Cys loop, Ligand-gated Ion Channel (LIC) Family	1.A.9	5	6	3	1	6
The Autotransporter-1 (AT-1) Family	1.B.12	1	5	2	13	3
The Outer Membrane Receptor (OMR) Family	1.B.14	0	0	1	1	0
The Helicobacter Outer Membrane Porin (HOP) Family	1.B.27	3	0	0	0	0
The Plastid Outer Envelope Porin of 21 kDa (OEP21) Family	1.B.29	1	1	2	2	1
The Plastid Outer Envelope Porin of 16 kDa (OEP16) Family	1.B.30	1	0	1	1	0
The Outer Membrane Protein Insertion Porin (Bam Complex) (OmpIP) Family	1.B.33	3	4	4	3	3
The Autotransporter-2 (AT-2) Family	1.B.40	0	1	0	0	0
The Peroxysomal Membrane Porin 4 (PxMP4) Family	1.B.69	1	1	2	1	1
The Copper Resistance Putative Porin (CopB) Family	1.B.76	0	0	5	3	3
The Chloroplast Outer Membrane Porin (Oep23) Family	1.B.77	2	2	2	1	1
The Mitochondrial and Plastid Porin (MPP) Family	1.B.8	2	3	2	3	3
The Chloroplast Trigalactosyldiacylglycerol-4 Porin (TGD4) Family.	1.B.82	1	1	1	1	1
The <i>Bacillus thuringiensis</i> Vegetative Insecticidal Protein-3 (Vip3) Family	1.C.105	2	3	1	3	4
The Bacterial Hemolysin A (B-Hemolysin A) Family	1.C.109	1	1	2	1	1
The Pore-forming RTX Toxin (RTX-toxin) Family	1.C.11	0	2	0	0	0
The RegIII&#947; (RegIII&#947;) Family	1.C.111	0	0	1	0	3
The Hly III (Hly III) Family	1.C.113	1	1	3	2	2
The Thiol-activated Cholesterol-dependent Cytolysin (CDC) Family	1.C.12	1	1	0	1	0
The Amoebapore (Amoebapore) Family	1.C.35	1	1	2	1	2
The Membrane Attack Complex/Perforin (MACPF) Family	1.C.39	1	1	1	2	27
The Bactericidal Permeability Increasing Protein (BPIP) Family	1.C.40	1	0	0	1	1
The Clostridial Cytotoxin (CCT) Family	1.C.57	3	2	3	1	1
The Î±-Latrotoxin (Latrotoxin) Family	1.C.63	0	0	1	0	2
The Pore-forming Amphipathic Helical Peptide HP(2-20) (HP2-20) Family	1.C.82	1	2	1	2	2
The Pore-Forming &#946;-Defensin (&#946;-Defensin) Family	1.C.85	0	0	1	0	0
The Pentraxin (Pentraxin) Family	1.C.92	0	0	2	1	1
The Pleurotolysin Pore-forming (Pleurotolysin) Family	1.C.97	0	0	1	0	1
The Putative Transglycosylase-associated Holin (T-A Hol) Family	1.E.43	1	1	1	1	1
The Synaptosomal Vesicle Fusion Pore (SVF-Pore) Family	1.F.1	16	19	17	16	15
The Octameric Exocyst (Exocyst) Family	1.F.2	13	19	14	10	12
The Hantavirus Gc Envelope Fusion Glycoprotein (Gc-EFG) Family	1.G.20	0	1	0	3	0
The Eukaryotic Nuclear Pore Complex (E-NPC) Family	1.I.1	223	209	219	251	348
The Bacterial (Planctomycetes) Nuclear Pore-like Complex (B-NPC) Family	1.I.3	15	14	28	14	6
The Hapless2 Male Gamete Fusion Factor (Fusexin) Family	1.N.3	1	1	1	1	1
The Polyoma Virus SV40 ER Penitration Channel (VPEC) Family	1.P.1	30	23	26	36	46
The Fungal Septal Pore (FSP) Family	1.Q.1	0	0	0	0	3
The Major Facilitator Superfamily (MFS)	2.A.1	91	96	111	86	65
The Ferroportin (Fpn) Family	2.A.100	1	1	1	1	1
The 4-Toluene Sulfonate Uptake Permease (TSUP) Family	2.A.102	3	6	5	9	5
The Mitochondrial Pyruvate Carrier (MPC) Family	2.A.105	2	1	1	2	2
The Ca<sup>2+</sup>:H<sup>+</sup> Antiporter-2 (CaCA2) Family	2.A.106	5	5	3	4	4
The Iron/Lead Transporter (ILT) Family	2.A.108	2	6	5	2	3
The Tellurium Ion Resistance (TerC) Family	2.A.109	2	3	1	1	1
The ATP:ADP Antiporter (AAA) Family	2.A.12	6	7	10	5	4
The Putative Amino Acid Permease (PAAP) Family	2.A.120	0	0	0	1	2
The Sulfate Transporter (CysZ) Family	2.A.121	1	0	1	2	1
The LrgB/CidB Holin-like Glycolate/Glycerate Transporter (LrgB/CidB/GGT) Family	2.A.122	1	3	2	1	1
The Sweet; PQ-loop; Saliva; MtN3 (Sweet) Family	2.A.123	3	3	7	5	4
The Fatty Acid Exporter (FAX) Family	2.A.126	3	1	2	3	4
The Enterobacterial Cardiolipin Transporter (CLT) Family	2.A.127	0	0	0	0	6
The Lactate Permease (LctP) Family	2.A.14	0	1	5	0	0
The Telurite-resistance/Dicarboxylate Transporter (TDT) Family	2.A.16	7	7	10	10	6
The Proton-dependent Oligopeptide Transporter (POT/PTR) Family	2.A.17	5	8	3	3	1
The Amino Acid/Auxin Permease (AAAP) Family	2.A.18	19	15	30	13	7
The Ca<sup>2+</sup>:Cation Antiporter (CaCA) Family	2.A.19	10	15	6	8	7
The Inorganic Phosphate Transporter (PiT) Family	2.A.20	7	2	13	15	12
The Solute:Sodium Symporter (SSS) Family	2.A.21	6	4	10	2	9
The Dicarboxylate/Amino Acid:Cation (Na<sup>+</sup> or H<sup>+</sup>) Symporter (DAACS) Family	2.A.23	0	0	0	1	1
The Alanine or Glycine:Cation Symporter (AGCS) Family	2.A.25	1	1	2	0	1
The Bile Acid:Na<sup>+</sup> Symporter (BASS) Family	2.A.28	15	17	20	15	21
The Mitochondrial Carrier (MC) Family	2.A.29	42	50	55	49	43
The Amino Acid-Polyamine-Organocation (APC) Family	2.A.3	7	10	17	11	8
The Anion Exchanger (AE) Family	2.A.31	1	1	1	1	1
The NhaC Na<sup>+</sup>:H<sup>+</sup> Antiporter (NhaC) Family	2.A.35	2	0	0	0	0
The Monovalent Cation:Proton Antiporter-1 (CPA1) Family	2.A.36	6	11	6	6	9
The Monovalent Cation:Proton Antiporter-2 (CPA2) Family	2.A.37	6	5	8	6	4
The K<sup>+</sup> Transporter (Trk) Family	2.A.38	0	3	1	1	1
The Nucleobase:Cation Symporter-1 (NCS1) Family	2.A.39	1	1	1	1	1
The Cation Diffusion Facilitator (CDF) Family	2.A.4	4	5	2	4	5
The Nucleobase/Ascorbate Transporter (NAT) or Nucleobase:Cation Symporter-2 (NCS2) Family	2.A.40	4	6	9	4	7
The Hydroxy/Aromatic Amino Acid Permease (HAAAP) Family	2.A.42	1	0	2	0	1
The Lysosomal Cystine Transporter (LCT) Family	2.A.43	6	9	9	4	3
The Arsenite-Antimonite (ArsB) Efflux Family	2.A.45	3	1	2	2	1
The Divalent Anion:Na<sup>+</sup> Symporter (DASS) Family	2.A.47	11	12	10	7	9
The Chloride Carrier/Channel (ClC) Family	2.A.49	7	9	7	7	8
The Zinc (Zn<sup>2+</sup>)-Iron (Fe<sup>2+</sup>) Permease (ZIP) Family	2.A.5	11	10	12	11	14
The Glycerol Uptake (GUP) Family	2.A.50	1	1	1	1	1
The Chromate Ion Transporter (CHR) Family	2.A.51	1	1	1	2	1
The Sulfate Permease (SulP) Family	2.A.53	6	6	10	7	11
The Metal Ion (Mn<sup>2+</sup>-iron) Transporter (Nramp) Family	2.A.55	3	4	3	4	4
The Tripartite ATP-independent Periplasmic Transporter (TRAP-T) Family	2.A.56	1	1	1	1	1
The Equilibrative Nucleoside Transporter (ENT) Family	2.A.57	4	4	7	2	2
The Arsenical Resistance-3 (ACR3) Family	2.A.59	1	1	1	4	0
The Resistance-Nodulation-Cell Division (RND) Superfamily	2.A.6	1	2	3	1	3
The NhaD Na<sup>+</sup>:H<sup>+</sup> Antiporter (NhaD) Family	2.A.62	1	1	2	0	1
The Twin Arginine Targeting (Tat) Family	2.A.64	3	3	4	3	3
The Multidrug/Oligosaccharidyl-lipid/Polysaccharide (MOP) Flippase Superfamily	2.A.66	13	14	17	19	17
The Oligopeptide Transporter (OPT) Family	2.A.67	6	4	5	4	0
The Auxin Efflux Carrier (AEC) Family	2.A.69	0	3	2	2	2
The Drug/Metabolite Transporter (DMT) Superfamily	2.A.7	61	60	58	61	69
The Folate-Biopterin Transporter (FBT) Family	2.A.71	1	1	3	2	4
The K<sup>+</sup> Uptake Permease (KUP) Family	2.A.72	1	2	0	5	5
The 4 TMS Multidrug Endosomal Transporter (MET) Family	2.A.74	1	0	0	1	1
The Organic Solute Transporter (OST) Family	2.A.82	1	3	3	2	2
The Chloroplast Maltose Exporter (MEX) Family	2.A.84	1	1	2	2	1
The Aromatic Acid Exporter (ArAE) Family	2.A.85	4	5	6	4	4
The Autoinducer-2 Exporter (AI-2E) Family (Formerly the PerM Family, TC #9.B.22)	2.A.86	2	2	1	2	2
The Vacuolar Iron Transporter (VIT) Family	2.A.89	2	2	2	1	2
The Membrane Protein Insertase (YidC/Alb3/Oxa1) Family	2.A.9	4	6	5	5	3
The Vitamin A Receptor/Transporter (STRA6) Family	2.A.90	3	1	3	2	4
The Choline Transporter-like (CTL) Family	2.A.92	3	2	2	4	3
The Phosphate Permease (Pho1) Family	2.A.94	0	0	1	1	1
The Acetate Uptake Transporter (AceTr) Family	2.A.96	3	3	2	3	5
The Mitochondrial Inner Membrane K<sup>+</sup>/H<sup>+</sup> and Ca<sup>2+</sup>/H<sup>+</sup> Exchanger (LetM1) Family	2.A.97	2	3	1	2	2
The TonB-ExbB-ExbD/TolA-TolQ-TolR Outer Membrane Receptor Energizers and Stabilizers (TonB/TolA) Family	2.C.1	0	0	1	0	0
The PI4P/PS Counter Transporter (P/P-CT) Family	2.D.1	3	4	4	4	5
The ATP-binding Cassette (ABC) Superfamily	3.A.1	109	136	127	99	104
The H<sup>+</sup>, Na<sup>+</sup>-translocating Pyrophosphatase (M<sup>+</sup>-PPase) Family	3.A.10	1	8	1	2	1
The Bacterial Competence-related DNA Transformation Transporter (DNA-T) Family	3.A.11	2	1	1	2	1
The Endoplasmic Reticular Retrotranslocon (ER-RT) Family	3.A.16	59	55	65	64	73
The Phage T7 Injectisome (T7 Injectisome) Family	3.A.17	0	1	0	0	0
The Nuclear mRNA Exporter (mRNA-E) Family	3.A.18	36	33	37	46	34
The TMS Recognition/Insertion Complex (TRC) Family	3.A.19	3	3	2	3	4
The H<sup>+</sup>- or Na<sup>+</sup>-translocating F-type, V-type and A-type ATPase (F-ATPase) Superfamily	3.A.2	35	51	23	28	34
The Peroxisomal Protein Importer (PPI) Family	3.A.20	51	45	53	60	64
The C-terminal Tail-Anchored Membrane Protein Biogenesis/ Insertion Complex (TAMP-B) Family	3.A.21	9	8	9	12	8
The Transcription-coupled TREX/TAP Nuclear mRNA Export Complex (TREX) Family	3.A.22	4	3	3	4	3
The Type VI Symbiosis/Virulence Secretory Pathway (VISP) Family	3.A.23	1	1	2	0	2
The Type VII or ESX Protein Secretion System (T7SS) Family	3.A.24	0	2	0	0	2
The Symbiont-specific ERAD-like Machinery (SELMA) Family	3.A.25	10	12	13	19	11
The Plasmodium Translocon of Exported proteins (PTEX) Family	3.A.26	10	11	7	10	12
The P-type ATPase (P-ATPase) Superfamily	3.A.3	28	52	38	34	27
The Arsenite-Antimonite (ArsAB) Efflux Family	3.A.4	1	1	0	0	0
The General Secretory Pathway (Sec) Family	3.A.5	31	35	33	25	26
The Type IV (Conjugal DNA-Protein Transfer or VirB) Secretory Pathway (IVSP) Family	3.A.7	3	5	2	7	3
The Mitochondrial Protein Translocase (MPT) Family	3.A.8	17	12	15	15	17
The Chloroplast Envelope Protein Translocase (CEPT or Tic-Toc) Family	3.A.9	59	74	58	61	56
The Na<sup>+</sup>-transporting Carboxylic Acid Decarboxylase (NaT-DC) Family	3.B.1	9	8	10	8	8
The H<sup>+</sup> or Na<sup>+</sup>-translocating NADH Dehydrogenase (NDH) Family	3.D.1	57	51	46	51	63
The Prokaryotic Succinate Dehydrogenase (SDH) Family	3.D.10	4	6	4	5	4
The Proton-translocating Transhydrogenase (PTH) Family	3.D.2	1	3	1	1	1
The Proton-translocating Quinol:Cytochrome c Reductase (QCR) Superfamily	3.D.3	9	12	7	14	10
The Proton-translocating Cytochrome Oxidase (COX) Superfamily	3.D.4	5	9	5	7	8
The Na<sup>+</sup>-translocating NADH:Quinone Dehydrogenase (Na-NDH or NQR) Family	3.D.5	0	2	0	1	2
The H<sub>2</sub>:Heterodisulfide Oxidoreductase (HHO) Family	3.D.7	0	1	0	1	1
The Na<sup>+</sup>- or H<sup>+</sup>-Pumping Formyl Methanofuran Dehydrogenase (FMF-DH) Family	3.D.8	1	1	0	0	0
The H<sup>+</sup>-translocating F<sub>420</sub>H<sub>2</sub> Dehydrogenase (F<sub>420</sub>H<sub>2</sub>DH) Family	3.D.9	1	1	0	1	1
The Ion-translocating Microbial Rhodopsin (MR) Family	3.E.1	0	0	2	0	8
The PTS Glucose-Glucoside (Glc) Family	4.A.1	1	0	0	0	0
The PTS Fructose-Mannitol (Fru) Family	4.A.2	0	1	1	1	0
The Fatty Acid Transporter (FAT) Family	4.C.1	19	22	17	17	12
The Acyl-CoA Thioesterase (AcoT) Family	4.C.3	1	1	1	1	1
The Putative Vectorial Glycosyl Polymerization (VGP) Family	4.D.1	0	3	1	3	1
The Glycosyl Transferase 2 (GT2) Family	4.D.2	2	2	2	2	2
The Glycan Glucosyl Transferase (OpgH) Family	4.D.3	7	10	20	15	2
The Vacuolar (Acidocalcisome) Polyphosphate Polymerase (V-PPP) Family	4.E.1	4	4	2	4	3
The Choline/EthanolaminePhosphotransferase 1 (CEPT1) Family	4.F.1	4	3	2	4	5
The Disulfide Bond Oxidoreductase D (DsbD) Family	5.A.1	1	1	1	1	2
The Phagocyte (gp91<sup>phox</sup>) NADPH Oxidase Family	5.B.1	13	8	13	15	11
The Eukaryotic Cytochrome b<sub>561</sub> (Cytb<sub>561</sub>) Family	5.B.2	4	4	6	3	11
The <i>Geobacter</i> Nanowire Electron Transfer (G-NET) Family	5.B.3	0	0	0	0	1
The Plant Photosystem I Supercomplex (PSI) Family	5.B.4	36	47	30	34	33
The Transmembrane Epithelial Antigen Protien-3 Ferric Reductase (STEAP) Family	5.B.6	1	1	1	0	1
The Immunophilin-like Prolyl:peptidyl Isomerase Regulator (I-PPI) Family	8.A.11	3	3	4	6	5
The Tetratricopeptide Repeat (Tpr1) Family	8.A.13	1	1	1	1	1
The K<sup>+</sup> Channel Accessory Protein (KChAP) Family	8.A.15	1	0	1	3	1
The Plant/Algal/Chlorella Nitrate Transporter Accessory Protein	8.A.20	1	1	1	1	1
The Stomatin/Podocin/Band 7/Nephrosis.2/SPFH (Stomatin) Family	8.A.21	7	3	6	7	6
The Basigin (Basigin) Family	8.A.23	43	37	25	26	69
The Ezrin/Radixin/Moesin-binding Phosphoprotein 50 (EBP50) Family	8.A.24	1	1	2	2	1
The Ezrin/Radixin/Moesin (Ezrin) Family	8.A.25	0	1	0	0	1
The CDC50 P-type ATPase Lipid Flippase Subunit (CDC50) Family	8.A.27	1	1	1	2	2
The Ankyrin (Ankyrin) Family	8.A.28	42	29	30	49	70
The Nedd4-Family Interacting Protein-2 (Nedd4) Family	8.A.30	12	11	18	15	16
The Î²-Amyloid Cleaving Enzyme (BACE1) Family	8.A.32	3	1	2	1	2
The Tetraspanin (Tetraspanin) Family	8.A.40	0	1	0	1	0
The NEAT-domain containing methaemoglobin heme sequestration (N-MHS) Family	8.A.43	9	10	11	23	13
The Mitochondrial EF Hand Ca<sup>2+</sup> Uniporter Regulator (MICU) Family	8.A.44	1	2	2	1	1
The Klotho Auxiliary Protein (Klotho) Family	8.A.49	10	14	16	13	2
The Voltage-gated K<sup>+</sup> Channel &beta;-subunit (Kv&beta;) Family	8.A.5	15	15	15	24	17
The Ubiquitin-related Protein Degradation (UPD) Family	8.A.52	3	3	2	3	3
The Integrin (Integrin) Family	8.A.54	1	0	0	0	0
The Dispanin (Dispanin) Family	8.A.58	0	0	0	0	1
The Endoplasmic Reticulum-derived Vesicle Protein, Erv14 (Erv14) Family	8.A.61	1	0	1	1	1
The Endoplasmic Reticulum (ER)-Plasma Membrane (PM) Junctional Competence Regulator (TMEM110) Family	8.A.65	0	0	0	0	1
The Dystrophin (Dystrophin) Family	8.A.66	0	0	0	2	2
The Os-9 Quality Control (ERAD) Protein (Os-9) Family	8.A.67	1	1	1	1	2
The Endomembrane protein-70 (EMP70) Family	8.A.68	8	14	10	6	5
The Phosphotransferase System Enzyme I (EI) Family	8.A.7	1	1	0	0	2
The TM9 or Phg1 Targeting Receptor (Ppg1) Family	8.A.74	0	2	0	0	0
The TMEM203 or PF14967 (TMEM203) Family	8.A.76	2	1	0	2	0
The Calmodulin Calcium Binding Protein (Calmodulin) Family	8.A.82	11	15	13	14	30
The Guanylate Cyclase (GC) Family	8.A.85	6	7	9	10	71
The TBC1 Domain (TBC1) Family	8.A.87	9	7	6	11	8
The calciquestrin (CASQ) Family	8.A.88	10	6	7	5	8
The rBAT Transport Accessory Protein (rBAT) Family	8.A.9	2	1	1	1	0
The Syntaxin (Syntaxin) Family	8.A.91	4	4	1	3	4
The G-Protein Î±Î²Î³ Complex (GPC) Family	8.A.92	18	15	18	18	20
The Sigma2 Receptor or TMEM97 (S2R) Family	8.A.93	1	1	1	1	1
The Sea Anemone Peptide Toxin Class 2 (Kalicludine) Family	8.B.13	2	0	0	1	1
The Sea Anemone Peptide Toxin, Class 1 (BgK) Family	8.B.14	0	0	0	0	1
The Triflin Toxin (Triflin or CRISP) Family	8.B.9	5	5	3	4	14
The Non ABC Multidrug Exporter (N-MDE) Family	9.A.1	1	0	0	0	0
The G-protein-coupled receptor (GPCR) Family	9.A.14	0	0	0	0	1
The Autophagy-related Phagophore-formation Transporter (APT) Family	9.A.15	8	9	6	11	24
The Integral Membrane Peroxisomal Protein Importer-2 (PPI2) Family	9.A.17	2	2	1	3	2
The Mitochondrial Cholesterol/Porphyrin Uptake Translocator Protein (TSPO) Family	9.A.24	4	3	3	4	2
The Lipid-translocating Exporter (LTE) Family	9.A.26	1	1	1	0	1
The Lantibiotic Immunity Protein/Serine Connector (LIP/SIP) Family	9.A.29	2	4	2	2	2
The Sorting Nexin27 (SNX27)-Retromer Assembly Apparatus for Recycling Integral Membrane Proteins (SNX27-RetromerAA) Family	9.A.3	9	12	3	41	14
The Ca<sup>2+</sup>-dependent Phospholipid Scramblase (Scramblase) Family	9.A.36	1	1	2	1	1
The YggT or Fanciful K<sup>+</sup> Uptake-B (FkuB; YggT) Family	9.A.4	4	3	4	3	4
The HlyC/CorC (HCC) Family	9.A.40	5	7	6	4	5
The Unconventional Protein Secretion (UPS) System	9.A.48	0	0	0	0	1
The Prenylated Rab Acceptor Protein 1 (PRA1) Family	9.A.49	1	1	1	1	1
The Nuclear t-RNA exporter (t-Exporter) Family	9.A.50	1	2	0	1	3
The Lysosomal Cobalamin (B<sub>12</sub>) Transporter (L-B<sub>12</sub>T) Family	9.A.54	4	4	3	3	3
The TMEM205 (TMEM205) Family	9.A.55	1	1	1	1	1
The Extended-Synaptotagmin (E-Syt) Family	9.A.57	7	6	4	8	12
The ATP Exporter (ATP-E) Family	9.A.6	1	0	1	1	1
The Small Nuclear RNA Exporter (snRNA-E)	9.A.60	14	11	9	13	12
The Domain of Unknown Function 3339 (DUF3339) Family	9.A.61	44	38	49	63	59
The AAA-ATPase, Bcs1 (Bcs1) Family	9.A.62	2	3	2	2	2
The Retromer-dependent Vacuolar Protein Sorting (R-VPS) Family	9.A.63	25	21	20	28	26
The Aspartate Amino Transferase (AAT) Family	9.A.70	3	4	4	4	3
The Ferrous Iron Uptake (FeoB) Family	9.A.8	5	3	1	4	5
The Integral Membrane CAAX Protease (CAAX Protease) Family	9.B.1	1	1	1	1	2
The Putative Tripartite Zn<sup>2+</sup> Transporter (TZT) Family	9.B.10	11	10	12	10	12
The Phage Shock Protein (Psp) Family	9.B.100	2	3	3	2	2
The YedE/YeeE (YedE/YeeE) Family	9.B.102	4	2	2	4	4
The Putative Ca<sup>2+</sup> Uniporter (GC1qR) Family	9.B.103	2	2	2	2	2
The Rhomboid Protease (Rhomboid) Family	9.B.104	7	5	5	9	11
The Lead Resistance Fusion Protein (PbrBC) Family	9.B.105	3	2	3	5	2
The Pock Size-determining Protein (PSDP) Family	9.B.106	103	99	96	81	120
The 6 TMS Lysyl tRNA Synthetase (LysS) Family	9.B.111	0	1	0	0	0
The Stress-inducible Transmembrane Protein (TMPIT1) Family	9.B.112	1	0	1	1	1
The Putative Integral Membrane Steroid 5&#945;-reductase (S&#945;R) Family	9.B.115	2	1	1	2	5
The Glycan Synthase, Fks1 (Fks1) Family	9.B.119	1	0	0	3	7
The Sensitivity to Sodium or Salt Stress-induced Hydrophobic Peptide (Sna) Family	9.B.12	2	2	3	1	2
The Lysosomal 7-TMS (TM7SF1) Family	9.B.123	1	2	1	1	1
The Post-GPI Attachment Protein-3 (P-GAP3) Family	9.B.132	1	1	0	0	1
The Ice Nucleation Protein Secretion System (INP-SS) Family	9.B.133	0	1	0	1	1
The Membrane Trafficking Yip (Yip) Family	9.B.135	4	4	5	3	4
The Integral membrane Glycosyltransferase family 39 (GT39) Family	9.B.142	2	5	2	2	2
The 6 TMS DUF1275/Pf06912 (DUF1275) Family	9.B.143	1	1	1	0	1
The DUF389/PF04087 (DUF389) Family	9.B.145	0	0	0	0	1
The Putative Undecaprenyl-phosphate N-Acetylglucosaminyl Transferase (MurG) Family	9.B.146	1	1	1	1	1
The M50 Peptidase (M50-P) Family	9.B.149	5	4	2	5	6
The 4 TMS YbhQ (YbhQ) Family	9.B.15	1	1	1	0	1
The DUF502 or Cog2928 (DUF502) Family	9.B.150	0	0	1	1	1
The Putative Beta-Barrel Porin/Alpha Amylase or Phenol_MetA-deg (BBP/AA) Family	9.B.153	1	0	0	0	0
The Cut Copper Homeostasis (Cut) Family	9.B.158	0	0	1	1	1
The Inclusion Membrane Protein (IncA) Family	9.B.159	0	0	0	0	1
The Colicin V Production (CvpA) Family	9.B.160	10	8	7	10	6
The VAMP-associated protein (VAP) Family	9.B.17	1	1	0	1	1
The Two Tunnel Gated C-terminal Processing Protease (CTP) Family	9.B.174	5	4	6	5	5
The MdmD Complementing Protein 1 (Mcp1) Family	9.B.178	2	1	2	2	2
The Xanthan Glycosyl Transferase, GumD (GumD) Family	9.B.18	2	0	2	2	1
The Reactive Oxygen Species Modulator 1 (Romo1) Family	9.B.181	1	1	0	1	1
The Putative Bacterial Archaeal Holin (BAH) Family	9.B.185	1	0	1	1	1
The Transmembrane Emp24 Domain-containing Protein (TMED) Family	9.B.188	1	2	1	1	2
The Endoplasmic Reticulum Retention Receptor (KDELR) Family	9.B.191	2	3	2	2	3
The Mpv17/Pmp22 4 TMS Putative Porin (Mpv17) Family	9.B.192	11	10	13	9	11
The Mildew Resistance Locus O (MLO) Family	9.B.197	3	2	1	0	3
The Membrane-anchored Lipid-binding Protein (LAM) Family	9.B.198	0	0	0	1	1
The 4 TMS PF05225 (PF0225) Family	9.B.199	2	1	1	1	2
The Integral Membrane CAAX Protease-2 (CAAX Protease2) Family	9.B.2	6	4	3	5	5
The AIG1 Lipid Hydrolase (AIG1) Family	9.B.203	1	1	0	0	0
The TMEM199 (TMEM199) Family	9.B.206	1	1	1	1	1
The Starch-binding Domain-containing Protein, Stbd1 (Stbd1) Family	9.B.207	3	0	0	0	1
The Frataxin (Frataxin) Family	9.B.21	1	0	1	1	1
The ER to Golgi Transport Factor (ER/G-TF) Family	9.B.214	0	0	1	1	0
The MICOS Complex Component, Mic60 (Mic60) Family	9.B.216	2	0	0	1	0
The TMEM106B (TMEM106B) Family	9.B.23	1	0	0	0	1
The Mitochondrial Inner/Outer Membrane Fusion (MMF) Family	9.B.25	1	0	1	1	1
The Regulator of ER Stress and Autophagy TMEM208 (TMEM208) Family	9.B.26	1	1	2	0	1
The DedA or YdjX-Z (DedA) Family	9.B.27	8	7	8	8	6
The Putative Thyronine-Transporting Transthyretin (Transthyretin) Family	9.B.35	0	0	1	1	1
The Huntington-interacting Protein 14 (HIP14) Family	9.B.37	9	9	8	7	11
The Myelin Proteolipid Protein (MPLP) Family	9.B.38	0	1	1	2	1
The Long Chain Fatty Acid Translocase (lcFAT) Family	9.B.39	0	0	1	1	1
The &#947;-Secretase (&#947;-Secretase) Family	9.B.47	2	2	2	2	3
The Uncharacterized DUF202/YidH (YidH) Family	9.B.51	2	3	3	1	3
The Putative Na-independent Organic Solute Carrier Protein (OSCP1) Family	9.B.68	1	1	1	1	1
The Multicomponent Putative SpoIIIAE Exporter (SpoIIIA-E) Family	9.B.70	3	5	5	2	6
The Chloroplast Envelope/Cyanobacterial Membrane Protein (CemA) Family	9.B.73	0	1	1	2	1
The Ethanol Utilization/Transport (Eut) Protein Family	9.B.75	0	0	2	0	1
The Meckel Syndrome Protein (Meckelin) Family	9.B.77	1	2	1	1	1
The Endoplasmic Reticulum Retrieval Protein1 (Putative Heavy Metal Transporter) (Rer1) Family	9.B.82	1	1	0	1	1
The Selenoprotein P Receptor (SelP-Receptor) Family	9.B.87	3	9	3	4	10
